# Supplementary material for: Discovery and Heterologous Production of New Cyclic Depsibosamycins
Source: Microorganisms. 2021 Jun 28;9(7):1396. doi: 10.3390/microorganisms9071396 (PMC8303602; doi:10.3390/microorganisms9071396)
Supplement: Supplementary file 1 [file microorganisms-09-01396-s001.zip]

Archive with 1 entries (1 files):
- microorganisms-1267553-supplementary.pdf
